# Supplementary material for: Polymersomes with splenic avidity target red pulp myeloid cells for cancer immunotherapy
Source: Nat Nanotechnol. 2024 Jul 31;19(11):1735–44. doi: 10.1038/s41565-024-01727-w (PMC11567884; doi:10.1038/s41565-024-01727-w)
Supplement: Supplementary file 4 — Statistical source data. [file 41565_2024_1727_MOESM4_ESM.xlsx]

## Sheet: 3j_Red pulp
Cell type	SmS				SmT				LgS				LgT
HSPCs	0.47	0.4	0.43	0,24*	0.47	0.52	0.41	0.27	0.4	0.79	0.82	1.31	0.3	0.5	0.61	0.49
pDCs	1.84	1.28	1.86	4,08*	1.05	1.29	1.76	1.46	2.27	3.44	3.36	3.49	1.33	1.69	2.51	2.46
RPMΦ	29.9	17.6	32.6	70,3*	9.9	15.8	21.9	14	22.7	47.9	25.6	59.9	40.9	22.6	14.8	26.8
Ly6Chi	0.34	0.29	0.35	0,31*	0.32	0.47	0.4	0.23	0.54	0.7	0.66	1.18	0.32	0.36	0.56	0.39
Ly6Clo	3.22	5.82	3.86	8,05*	3.71	6.34	5.65	4.67	12.7	20.5	19.4	20.7	6.45	5.22	7.48	7.66
Nφ	0.32	0.3	0.3	0,19*	0.32	0.39	0.35	0.18	0.36	0.61	0.59	1.12	0.31	0.35	0.47	0.36
NK cells	0.97	0.99	1.11	1,14*	1.06	0.97	1.09	1.03	0.99	1.19	1.19	1.55	0.87	0.91	1.07	1.07
*Excluded from statitical analysis

## Sheet: 3j_Marginal zone
Cell type	SmS				SmT				LgS				LgT
MZMΦ	0.96	1.2	0.92	1,67*	1.12	1.82	1.25	1.04	1.68	1.85	1.81	3.58	1.25	1.28	1.56	1.35
MMMΦ	0.73	0.75	0.6	0,58*	0.54	0.77	0.9	0.45	0.98	1.2	1.16	2.19	0.61	0.76	0.89	0.76
*Excluded from statitical analysis

## Sheet: 3j_White pulp
Cell type	SmS				SmT				LgS				LgT
cDC	1.57	1.33	1.37	2,61*	1.29	1.61	1.78	1.33	2.76	3.68	2.87	3.94	1.98	1.44	2.23	2.2
T cells	0.29	0.28	0.28	0,14*	0.26	0.35	0.32	0.16	0.3	0.59	0.59	1.05	0.28	0.32	0.44	0.31
B cells	0.32	0.3	0.31	0,18*	0.27	0.36	0.34	0.17	0.32	0.62	0.63	1.11	0.3	0.35	0.48	0.36
*Excluded from statitical analysis
