# Supplementary material for: Polymersomes with splenic avidity target red pulp myeloid cells for cancer immunotherapy
Source: Nat Nanotechnol. 2024 Jul 31;19(11):1735–44. doi: 10.1038/s41565-024-01727-w (PMC11567884; doi:10.1038/s41565-024-01727-w)
Supplement: Supplementary file 5 — Statistical source data. [file 41565_2024_1727_MOESM5_ESM.xlsx]

## Sheet: 4a_Cancer imm. tumor growth 
Time (days)	PBS										β-glucan polymersomes										β-glucan polymersomes + Anti-PD-1
	1	2	3	4	5	6	7	8	9	10	1	2	3	4	5	6	7	8	9	10	1	2	3	4	5	6	7	8	9	10
7	0	0.52	0.52	0.52	4.16	0.52	0.52	14.04	0.52	4.16	0,52*	0.52	0.52	4.16	0.52	0.52	0.52	4.16	8.125	14.04	4.16	4.16	4.16	0.52	4.16	0.52	0	0.52	0.52	0.52
8	0.52	0.52	0.52	4.16	8.125	4.16	4.16	33.28	4.16	14.04	0*	0.52	4.16	6.24	0.52	1.04	0.52	4.16	14.04	22.295	8.125	4.16	4.16	0.52	4.16	0.52	0.52	0.52	4.16	0.52
9	4.16	4.16	0.52	14.04	22.295	4.16	14.04	33.28	14.04	33.28	0,52*	4.16	4.16	14.04	0.52	4.16	0.52	4.16	18.72	33.28	8.125	4.16	4.16	4.16	14.04	0.52	0.52	0.52	14.04	0.52
10	14.04	4.16	4.16	16.38	33.28	14.04	14.04	41.6	37.44	52.65	5,2*	14.04	6.24	28.665	2.34	14.04	1.755	14.04	33.28	65	9.75	4.16	14.04	22.295	52.65	0.52	0.52	0.52	33.28	1.04
11	33.28	18.72	4.16	37.44	65	33.28	25.48	71.5	71.5	71.5	9,75*	14.04	18.72	18.72	4.16	18.72	8.125	14.04	65	65	16.38	14.04	14.04	33.28	52.65	0.52	0.78	0.52	47.385	6.24
12	52.65	18.72	6.24	71.5	94.38	142.805	71.5	121.68	140.4	71.5	22,295*	71.5	71.5	47.385	14.04	57.915	22.295	45.76	121.68	121.68	102.245	33.28	78	94.38	71.5	4.16	4.16	14.04	121.68	18.72
13	94.38	57.915	18.72	121.68	164.775	153.79	112.32	203.84	175.76	153.79	37,44*	71.5	71.5	57.915	33.28	94.38	22.295	57.915	153.79	178.36	71.5	65	78	94.38	78	4.16	4.16	14.04	164.775	25.48
14	131.04	71.5	33.28	203.84	164.775	248.625	186.745	234	254.8	164.775		57.915	131.04	94.38	37.44	86.515	86.515	117.975	186.745	191.1	131.04	102.245	94.38	153.79	121.68	14.04	8.125	14.04	142.805	37.44
15	216.58	121.68	65	248.625	248.625	299.52	234	338.13	349.44	234		94.38	121.68	112.32	47.385	94.38	71.5	140.4	234	282.88	121.68	102.245	102.245	203.84	153.79	18.72	14.04	14.04	191.1	57.915
*Excluded from statitical analysis

## Sheet: 4b Splenic immune cell profiles
Myeloid cells			Lymphocytes			Neutrophils			Monocytes			Ly6Clo Monocytes			Ly6Chi Monocytes
PBS	β-glucan polymersomes		PBS	β-glucan polymersomes		PBS	β-glucan polymersomes		PBS	β-glucan polymersomes		PBS	β-glucan polymersomes		PBS	β-glucan polymersomes
7.72	22.7		85.5	58		2.6	15		0.95	2.13		54.3	9.45		28.6	69.8
7.62	20		85.6	61		2.7	12.5		1.07	1.95		51.7	9.05		27	69.2
7.7	17		88.4	67.9		2.34	10.9		0.81	1.49		53.6	9.39		23	63.3
7.58	12.4		86.5	71.7		2.15	7.14		1.12	1.24		56.7	9.76		24.6	56.6
6.43	26.1		81.3	64.3		1.9	19.1		0.76	1.96		54.3	5.37		28.4	66.1
7.96	12.1		87.2	70.7		1.88	7.37		1.43	1.13		56.9	9.43		20.1	60.4
9.16	16.7		83.7	69.2		2.67	12		1.49	0.99		56.2	9.64		21.8	57.8
8.82	17.5		86.6	65.1		2.81	9.58		0.96	1.85		49.6	8.32		28	59
9.82			84.7			3.62			1.29			50.5			25.8
10			83.9			2.48			1.37			63.1			15.5

## Sheet: 4c Rag1 model tumor growth
Time (days)	PBS										β-glucan polymersomes
	1	2	3	4	5	6	7	8	9	10	1	2	3	4	5	6	7	8	9	10
6	4.16	0.52	4.16	8.125	0.52	0.52	0.52	4.16	0.52	4.16	0.52	0.52	4.16	0.52	4.16	4.16	0.52	4.16	4.16	0.52
7	9.75	0.52	4.16	16.38	0.52	0.52	0.52	8.125	4.16	4.16	0.52	1.04	4.16	0.52	4.16	4.16	0.52	6.24	8.125	4.16
8	18.72	0.52	9.75	25.48	4.16	4.16	4.16	22.295	14.04	8.125	0.52	4.16	4.16	0.52	8.125	4.16	0.52	11.375	14.04	4.16
9	37.44	4.16	16.38	41.6	4.16	4.16	4.16	25.48	22.295	9.75	4.16	5.2	4.16	4.16	14.04	14.04	0.52	18.72	22.295	4.16
10	52.65	8.125	37.44	78	5.2	8.125	9.75	41.6	33.28	16.38	4.16	14.04	11.375	14.04	16.38	14.04	0.52	18.72	33.28	14.04
11	94.38	14.04	71.5	131.04	16.38	14.04	14.04	94.38	52.65	37.44	8.125	18.72	11.375	18.72	25.48	18.72	4.16	37.44	37.44	41.6
12	153.79	25.48	203.84	282.88	52.65	52.65	37.44	153.79	71.5	57.915	14.04	41.6	22.295	33.28	52.65	37.44	4.16	78	71.5	52.65
13	248.625	52.65	248.625	421.2	94.38	94.38	65	234	131.04	71.5	33.28	52.65	47.385	52.65	78	65	4.16	140.4	86.515	71.5
14	292.5	78	375.7	572	164.775	121.68	65	248.625	191.1	78	33.28	71.5	47.385	94.38	121.68	86.515	14.04	203.84	140.4	102.245
15	394.485	94.38	463.32	755.04	316.16	164.775	121.68	234	203.84	102.245	33.28	102.245	71.5	121.68	121.68	153.79	22.295	248.625	175.76	131.04

## Sheet: 4d i.t. ACT tumor growth
Time (days)	PBS										β-glucan polymersomes
	1	2	3	4	5	6	7	8	9	10	1	2	3	4	5	6	7	8	9	10
7	0.52	0.52	4.16	4.16	4.16	14.04	14.04	14,04*			0.52	0.52	0.52	14.04	0.52	0.52	0.52	0.52	4.16	0.52
8	0.52	0.52	4.16	8.125	14.04	6.24	14.04	18,72*			0.52	1.04	0.52	16.38	0.52	4.16	0.52	0.52	8.125	0.52
9	0.52	5.2	14.04	22.295	16.38	11.7	22.295	28,665*			0.52	0.52	5.2	28.665	4.16	4.16	0.52	0.52	22.295	4.16
10	0.52	14.04	25.48	37.44	45.76	25.48	52.65	57,915*			4.16	0.52	14.04	52.65	8.125	8.125	0.52	0.52	37.44	14.04
11	0.52	22.295	47.385	71.5	57.915	47.385	57.915	102,245*			4.16	0.52	33.28	52.65	8.125	14.04	4.16	0.52	71.5	14.04
12	0.52	16.38	71.5	121.68	110.11	71.5	71.5	153,79*			4.16	4.16	52.65	94.38	16.38	22.295	4.16	0.52	94.38	22.295
13	0.52	71.5	94.38	121.68	175.76	78	164.775				14.04	4.16	86.515	94.38	22.295	41.6	14.04	4.16	178.36	22.295
14	0.52	121.68	153.79	121.68	277.875	121.68	191.1				14.04	4.16	94.38	131.04	25.48	71.5	22.295	14.04	234	41.6
*Excluded from statitical analysis
